# Supplementary material for: Isolation and characterization of Plasmodium falciparum blood-stage persisters by improved selection protocols using dihydroartemisinin alone
Source: Antimicrob Agents Chemother. 2025 Feb 10;69(3):e00053-24. doi: 10.1128/aac.00053-24 (PMC11881564; doi:10.1128/aac.00053-24)
Supplement: File S2 — Spreadsheets of data and analyses represented in Fig. 1, 4, and S5. [file aac.00053-24-s0002.xlsx]

## Sheet: Guide
Supplemental File 2 . Spreadsheets of data and analyses represented in Figs. 1, 4, and S5
Spreadsheet "Fig. 1"	Percentage of intraerythrocytic parasite forms counted in recrudescence assays by 2 - 4 microscopists
Spreadsheet "Fig. 4A"	qRT-PCR data and analyses of acc transcript levels in 4DP recrudescence assays of P. falciparum 803 parasites
Spreadsheet "Fig. 4B"	qRT-PCR data and analyses of sbp1 transcript levels in 4DP recrudescence assays of P. falciparum 803 parasites
Spreadsheet "Fig. S5A"	qRT-PCR data and analysis of relative acc transcript levels in P. falciparum 803 parasites after a single 6 h 700 nM DHA exposure
Spreadsheet "Fig. S5B"	qRT-PCR data and analysis of relative sbp1 transcript levels in P. falciparum 803 parasites after a single 6 h 700 nM DHA exposure

## Sheet: Fig. 1
Percentage of intraerythrocytic parasite forms counted in recrudescence assays by 2 - 4 microscopists *
GB4 700nM 4DP
Day	Rings (R)				Trophozoites (T)				Schizonts (S)				Gametocytes (G)				Type I				Type II				Crisis-like				R+T+S
0	2.04	1.68			0.02	0			0.08	0.06			0	0			0.26	0.18			0.1	0.2			0.18	0.02	0.18	0.02	2.14	1.74
1	1	0.9	0.2	0.1	0.1	0	0	0	0	0	0	0	0	0	0	0	0.4	0.5	0.4	0.8	0.3	0.2	1.1	0	0	0	0.5	0.7	1.1	0.9	0.2	0.1
2	0	0.4	0.1	0	0	0	0	0	0	0.1	0	0	0	0	0	0	1	0.6	0.4	0.8	0.9	0.5	1.4	0.5	0.2	0.2	0.4	0.2	0	0.5	0.1	0
3	0	0.1	0	0	0	0	0	0	0	0	0	0	0	0	0	0	0.4	1.1	0	0.7	0.7	0.8	1.4	0.3	0.2	0.2	0	0.4	0	0.1	0	0
6	0.1	0.2	0	0	0	0	0	0	0	0	0	0	0	0	0	0	0.3	0.5	0	0.6	0.8	0.5	0.8	0.3	0	0.2	0	0.3	0.1	0.2	0	0
8	0	0	0	0	0	0	0	0	0	0	0	0	0	0	0	0	0.7	0.2	0.1	0.5	1.3	1	1.2	0.5	0.2	0.2	0.2	0.5	0	0	0	0
10	0.4	0	0	0	0	0	0	0	0	0	0	0	0	0	0	0	0.6	0	0.1	0.4	0.1	1.1	1	0.4	0.1	0	0.1	0.7	0.4	0	0	0
13	0.3	0	0	0	0	0	0	0	0	0	0.1	0	0	0	0	0	0.4	0.1	0.2	0.4	0.2	0.6	0.7	0.4	0.1	0.1	0	0.8	0.3	0	0.1	0
15	0.4	0	0	0.1	0	0	0	0.1	0.1	0	0.1	0.1	0	0	0	0	0.5	0.2	0.2	0.3	0.1	1.1	0.4	0.3	0	0	0.1	0	0.5	0	0.1	0.3
17	0.3	0.8	0.1	0	0.3	0.1	0	0	0.1	0.1	0.1	0	0	0	0	0	0.3	0	0.2	0.6	0.1	0.5	0.5	0.3	0.1	0	0.1	0.3	0.7	1	0.2	0
20	3.1	3.8	1.5	2	0.5	0.5	0.4	0.2	0.7	0.2	0.1	0.4	0	0	0	0	0.5	0	0.7	1.1	0.2	0.7	1.5	0.4	0.1	0	1.5	1.9	4.3	4.5	2	2.6
803 700nM 4DP
Day	Rings (R)				Trophozoites (T)				Schizonts (S)				Gametocytes (G)				Type I				Type II				Crisis-like				R+T+S
0	2.2	0.4	2.2	0.4	0	0.1	0	0.1	0.2	0.2	0.2	0.2	0	0	0	0	0.1	0.2	0.1	0.2	0.2	0.4	0.2	0.4	1.7	0.7	1.7	0.7	2.4	0.7
1	0.2	0.7	0.1	0.1	0	0.2	0	0	0	0.1	0	0	0	0	0	0	0.9	0.3	0.3	0.8	0.5	0.4	0.8	0.1	0.1	0	0.1	0.3	0.2	1	0.1	0.1
2	0.2	0	0	0.1	0	0	0	0	0	0	0	0	0	0	0	0	0.4	0.4	0.1	0.8	0.2	0.7	0.5	0.4	0.1	0.3	0.2	0.3	0.2	0	0	0.1
3	0.2	0.1	0	0	0	0	0	0	0.1	0	0	0	0	0	0	0	0.7	0.2	0.2	0.8	0.8	0.6	1.1	0	0.2	0	0.4	0.1	0.3	0.1	0	0
7	0.2	0.1	0	0	0	0	0	0	0	0	0	0	0	0	0	0	0.3	0	0.1	0.2	0.2	0.5	0.3	0.1	0	0	0.2	0.5	0.2	0.1	0	0
9	0.1	0	0	0	0	0	0	0	0	0	0	0	0	0	0	0	0.4	0	0	0.1	0.2	0.5	0.5	0.2	0	0	0	0.1	0.1	0	0	0
11	0.1	0.1	0	0	0	0	0	0	0	0.1	0	0	0	0	0	0	0.1	0.1	0	0.2	0.1	0	0.2	0	0	0.1	0	0.3	0.1	0.2	0	0
14	0.5	0	0	0.1	0	0	0	0	0	0	0	0	0	0	0	0	0.2	0	0.1	0.3	0.2	0.5	1.2	0	0	0.1	0	0.5	0.5	0	0	0.1
16	0.2	0	0	0.1	0	0	0	0	0	0	0	0	0	0	0	0	0	0	0.1	0.2	0.1	0.2	0.4	0.2	0.1	0	0	0.1	0.2	0	0	0.1
18	0.4	0.6	0.3	0.4	0	0.1	0	0	0	0.1	0.2	0.1	0	0	0	0	0.3	0	0.1	0.1	0.1	0.2	0.1	0.1	0	0	0	0.2	0.4	0.8	0.5	0.5
21	0.1	0.4	0.1	0.1	0.5	1.5	0.7	0.6	0.5	0.1	0.7	0.2	0	0	0	0	0.1	0	0.2	0	0.3	0	0.2	0	0	0	0.6	1.1	1.1	2	1.5	0.9
22	3.7	2.7	0.3	1.6	0.3	1.4	0.5	0.6	0.3	0.3	0.6	0.1	0	0	0	0	0	0.2	0	0.3	0.5	0.2	0	0	0.2	0	0.1	1.3	4.3	4.4	1.4	2.3
GB4 200nM 4DP
Day	Rings (R)		Trophozoites (T)		Schizonts (S)		Gametocytes (G)		Type I		Type II		Crisis-like		R+T+S
0	2.04	1.68	0.02	0	0.08	0.06	0	0	0.26	0.18	0.1	0.2	0.18	0.02	2.14	1.74
1	0.8	0.6	0	0	0	0	0	0	0.7	0.8	0.7	0.4	1.2	0.7	0.8	0.6
2	0		0		0		0		0.5		0.5		0.3		0
3	0	0	0	0	0	0	0	0	0.4	0.4	1.7	0.9	0.9	0	0	0
6	0	0	0	0	0	0	0	0	0.3	0.7	0.9	0.8	0.6	0.6	0	0
8	0.1	0	0	0	0	0	0	0	0.3	0	1.2	0.8	0.7	0	0.1	0
10	0	0	0	0	0	0	0	0	0.4	0.3	1	0.9	0.6	0.3	0	0
13	0	0	0	0	0	0	0	0	0.4	0	1.3	1.2	0.7	0	0	0
15	0	0	0	0.1	0	0	0	0	1.1	0	0.4	0.9	0.5	0	0	0.1
17	0.9	1.3	0	0.5	0.2	0.7	0	0	0.5	0	0.7	0.7	0.9	0.1	1.1	2.5
803 200nM 4DP
Day	Rings (R)		Trophozoites (T)		Schizonts (S)		Gametocytes (G)		Type I		Type II		Crisis-like		R+T+S
0	2.2	0.4	0	0.1	0.2	0.2	0	0	0.1	0.2	0.2	0.4	1.7	0.7	2.4	0.7
1	0.1	0.2	0	0	0	0	0	0	0.3	0.5	0.3	0	0.4	1	0.1	0.2
2	0.1	0	0	0	0	0	0	0	0.7	0.7	0.8	0.3	0.8	0.6	0.1	0
3	0	0	0	0	0	0	0	0	0.3	0.4	0.3	0.6	0.2	0.6	0	0
7	0.2	0	0	0	0	0	0	0	0.1	0	0.6	0.9	0.5	0	0.2	0
9	0	0	0	0	0	0	0	0	0.4	0	0.8	0.9	0.1	0	0	0
11	0	0	0	0	0	0	0	0	0.2	0	0.5	0.4	0.1	0	0	0
14	0	0	0	0	0	0	0	0	0.2	0.1	0.6	0.6	0.1	0	0	0
16	0	0	0	0	0	0	0	0	0	0.1	0	0.2	0.3	0.2	0	0
18	0	0	0	0	0	0	0	0	0.3	0	0.3	0.5	0.2	0	0	0
21	0	0	0	0	0	0	0	0	0	0.1	0.1	0.2	0.5	0.4	0	0
22	1.6	0.6	0.2	0.2	0	0.2	0	0	0.1	0	0.1	0	0.6	0	1.8	1
GB4 700nM 3DP
Day	Rings (R)		Trophozoites (T)		Schizonts (S)		Gametocytes (G)		Type I		Type II		Crisis-like		R+T+S
0	1.68	1.89	0.05	0.05	0.22	0.11	0.02	0.01	0.05	0.05	0.05	0.11	0.27	0.6	1.95	2.05
1	0.1	0.1	0	0	0	0	0	0	1.1	0.2	1	0.8	0.3	0.4	0.1	0.1
2	0	0	0	0	0	0	0	0	0.6	0.5	1	0.8	0.6	0.4	0	0
4	0	0	0	0	0	0	0	0	1	0.5	1.3	1.4	0.1	0.4	0	0
7	0	0	0	0	0	0	0	0	0.7	0.1	1.6	1.7	0.5	0	0	0
9	0	0	0	0	0	0	0	0	0.4	0.2	1.6	1	0.2	0.4	0	0
11	0	0	0	0	0	0	0	0	0.6	0.4	1.4	1	0.4	0.3	0	0
14	0	0	0	0	0	0	0	0	0.3	0	1	1.4	0.1	0.5	0	0
16	0.1	0	0.1	0.1	0	0	0	0	0.3	0.1	0.4	1	0.3	0.3	0.2	0.1
18	1.4	1.7	1.1	0.6	0.1	0.2	0.1	0	0	0.4	0.9	0.5	0.7	0	2.6	2.5
803 700nM 3DP
Day	Rings (R)		Trophozoites (T)		Schizonts (S)		Gametocytes (G)		Type I		Type II		Crisis-like		R+T+S
0	2.2	0.4	0	0.1	0.2	0.2	0	0	0.1	0.2	0.2	0.4	1.7	0.7	2.4	0.7
1	0	0	0	0	0	0	0	0	0.6	0.8	1.5	0.4	0.4	0.5	0	0
2	0.1	0.1	0	0	0	0	0	0	0.8	0.4	0.5	0.5	0.1	0.4	0.1	0.1
3	0	0	0	0	0	0	0	0	0.3	0	0.9	1.3	0.2	0.2	0	0
7	0	0	0	0	0	0	0	0	0.2	0.1	0.4	0.5	0.5	0.3	0	0
9	0	0	0	0	0	0	0	0	0.3	0.1	0.3	0.4	0	0.1	0	0
11	0	0	0	0	0	0	0	0	0.1	0	0.6	0	0.2	0	0	0
14	0.1	0.3	0	0	0	0	0	0	0.2	0	0.3	1	0.4	0.3	0.1	0.3
16	0.2	0.1	0.4	0.3	0.1	0.2	0.1	0	0.1	0	0.2	0.5	0.2	0.4	0.7	0.6
18	0.4	0.4	0.4	0.3	0.4	0.9	0	0	0.9	0.3	0.3	0.3	1.4	1.3	1.2	1.6
GB4 200nM 3DP
Day	Rings (R)		Trophozoites (T)		Schizonts (S)		Gametocytes (G)		Type I		Type II		Crisis-like		R+T+S
0	1.68	1.89	0.05	0.05	0.22	0.11	0.02	0.01	0.05	0.05	0.05	0.11	0.27	0.6	1.95	2.05
1	0.1	0.5	0	0	0.1	0	0	0	0.4	0.8	0.7	0.8	0.7	0.2	0.2	0.5
2	0.3	0.2	0	0	0	0	0	0		1	1.5	1.5	0.5	0.4	0.3	0.2
4	0	0	0	0	0	0	0	0	1.2	0.7	2	1.2	0.2	0.8	0	0
7	0.1	0	0	0	0	0	0	0	0.3	0.1	0.7	1.2	0.6	0.2	0.1	0
9	0	0.1	0	0	0	0	0	0	0.8	0.3	0.8	1.3	1.3	0.4	0	0.1
11	0	0	0	0	0	0	0	0	0.7	0.7	1.5	0.6	0.2	0.2	0	0
14	0	0	0	0	0	0	0	0	0.1	0.6	0.9	0.9	0.2	0.4	0	0
16	0.8	0.2	0.1	0	0	0.1	0	0	0.1	0.2	0.8	1	0.3	0.3	0.9	0.3
18	1.4	1.7	1.1	0.6	0.1	0.2	0.1	0	0	0.4	0.9	0.5	0.7	0	2.6	2.5
803 200nM 3DP
Day	Rings (R)		Trophozoites (T)		Schizonts (S)		Gametocytes (G)		Type I		Type II		Crisis-like		R+T+S
0	2.2	0.4	0	0.1	0.2	0.2	0	0	0.1	0.2	0.2	0.4	1.7	0.7	2.4	0.7
1	0	0.1	0	0.1	0	0	0	0	0.5	0.7	0.6	0.4	0.7	0.6	0	0.2
2	0	0	0	0	0	0	0	0	0.4	0.8	0.7	0.5	0.2	0.1	0	0
3	0	0	0	0	0	0	0	0	0.8	0.5	0.4	0.7	0.1	0.3	0	0
7	0.1	0	0	0	0	0	0	0	0.2	0.2	1	0.6	0.2	0.2	0.1	0
9	0	0	0	0	0	0	0	0	0.4	0.2	0.7	0.6	0.1	0.1	0	0
11	0	0	0	0	0	0	0	0	0.2	0	0.3	0.4	0.2	0.2	0	0
14	0	0	0	0	0	0	0	0	0.2	0.1	0.6	0.6	0.3	0.2	0	0
16	0.3	0.4	0	0.1	0.3	0.1	0	0	0	0	0.2	0.2	0.2	0	0.6	0.6
18	1.3	1.3	0.1	0.1	0.2	0	0	0	0.8	0.3	0.4	0.3	0.9	0.9	1.6	1.4
* Individual columns present the independent parasitemia percentage determinations of 2-4 trained microscopists. Each microscopist, blinded to slide identification, assessed 1,000 RBCs from each thin film for the number of rings (R), trophozoites (T), schizonts (S), crisis-like forms, and Type I or Type II persisters.

## Sheet: Fig. 4A
qRT-PCR data and analyses for relative acc transcript levels in 4DP recrudescence assays of P. falciparum 803 parasites (700 nM DHA; three independent replicates)
gDNA dilution for std curve
Primer_dilutions	Cq values	Cq values	Ave_Cq	DNA_ conc		actual_DNA_ conc	Ave_Cq
803_acc_1	29.5137	29.8512	29.6824	5		5	22.93
803_acc_2	30.6917	30.7118	30.7018	2.5		2.5	24.06
803_acc_3	32.1243	32.2347	32.1795	1.25		1.25	32.18
803_acc_4	33.6877	33.754	33.7209	0.625		0.625	33.72
803_acc_5	34.4265	34.9871	34.7068	0.3125		0.3125	34.71
803_acc_6	36.2665	35.6187	35.9426	0.15625		0.15625	35.94
803_acc_7	36.5195	36.4559	36.4877	0.078125		0.078125	36.49
803_acc_8	37.0695	36.7823	36.9259	0.05		0.04	36.93
					36.925	-4.9171
		Day_0	Pretreatment samples
				Ave	concentration of DNA	Ave [DNA] DMSO
803 (DMSO)	32.7359	32.0827	32.1414	32.32	0.936526	0.813619
803 (DMSO)	33.4785	33.1387	33.1528	33.2567	0.746035
803 (DMSO)	33.3093	33.2003	33.0796	33.1964	0.758295
803 (DMSO)	33.7547	33.6736	33.244	33.5574	0.684869	0.841757
803 (DMSO)	32.0129	32.4705	32.7945	32.426	0.91498	1.12458
803 (DMSO)	33.2227	33.9397	33.2074	33.4566	0.705377	0.866962
		Day 2
				Ave	concentration of DNA	Ave [DNA] DMSO					Mann Whitney test
803 (DMSO)	31.9804	31.4884	31.3078	31.5922	1.08454	1.54819					P value	0.0286
803 (DMSO)	26.31	26.26	25.61	26.06	2.20964						Exact or approximate P value?	Exact
803 (DMSO)	30.25	30.32		30.285	1.35039						P value summary	*
											Significantly different (P < 0.05)?	Yes
803 (DHA)	34.8	34.22	34.65	34.5567	0.481652	0.311107
803 (DHA)	31.9207	32.3177	32.0513	32.0966	0.981968	0.634269
803 (DHA)	33.72	33.64	33.31	33.5567	0.685024	0.442468
803 (DHA)	32.1143	32.2192	32.0949	32.1428	0.972562	0.628193
803 (DHA)	32.1662	32.0426	31.8074	32.0054	1.0005	0.646241
803 (DHA)	32.1611	32.386	32.2084	32.2518	0.950388	0.613871
		Day 4
				Ave	concentration of DNA	Ave [DNA] DMSO					Mann Whitney test
803 (DMSO)	33.25	33.52	32.64	33.1367	0.770441	1.52348					P value	0.0286
803 (DMSO)	26.02	26.47		26.245	2.17201						Exact or approximate P value?	Exact
803 (DMSO)	29	28.97	28.79	28.92	1.62799						P value summary	*
											Significantly different (P < 0.05)?	Yes
803 (DHA)	34.03	33.87	33.47	33.79	0.637571	0.418496
803 (DHA)	33.6821	33.945	33.5221	33.7164	0.652539	0.428321
803 (DHA)	33.5221	33.71		33.616	0.672949	0.441718
803 (DHA)	34.3029	34.3196	34.2755	34.2994	0.533981	0.3505
803 (DHA)	34.6429	35.0668	34.5823	34.764	0.439485	0.288474
803 (DHA)	34.3231	34.2046	34.2866	34.2714	0.539658	0.354227
		Day 7
				Ave	concentration of DNA	Ave [DNA] DMSO					Mann Whitney test
803 (DMSO)	27.1782	27.8789	29.1022	28.0531	1.80429	1.413					P value	0.05
803 (DMSO)	31.98	31.49	31.31	31.5933	1.08431						Exact or approximate P value?	Exact
803 (DMSO)	30.25	30.32		30.285	1.35039						P value summary	*
											Significantly different (P < 0.05)?	No
803 (DHA)	27.77	27.56	27.58	27.6367	1.88899	1.33686
803 (DHA)	27.43	27.38	27.39	27.4	1.93712	1.37093
803 (DHA)	27.96	28.03	27.97	27.9867	1.81781	1.28649
		Day 9
				Ave	concentration of DNA	Ave [DNA] DMSO					Mann Whitney test
803 (DMSO)	26.2735	26.2716	26.3046	26.2833	2.16423	1.96558					P value	0.35
803 (DMSO)	26.1127	26.1963	26.0716	26.1268	2.19604						Exact or approximate P value?	Exact
803 (DMSO)	29.97	28.93	29.21	29.37	1.53647						P value summary	ns
											Significantly different (P < 0.05)?	No
803 (DHA)	28.03	28.03	27.75	27.9367	1.82797	0.929991
803 (DHA)	29.01	29.06	29.01	29.0267	1.6063	0.817213
803 (DHA)	27.75	27.93		27.84	1.84763	0.939993
		Day 11
				Ave	concentration of DNA	Ave [DNA] DMSO					Mann Whitney test
803 (DMSO)	33.5131	32.6041	33.1011	33.0728	0.783438	1.24637					P value	0.05
803 (DMSO)	33.4785	33.1387	33.1528	33.2567	0.746035						Exact or approximate P value?	Exact
803 (DMSO)	26.31	26.26	25.61	26.06	2.20964						P value summary	*
											Significantly different (P < 0.05)?	No
803 (DHA)	33.63	33.03	32.83	33.1633	0.765017	0.613796
803 (DHA)	32.83	33.16		32.995	0.799252	0.641264
803 (DHA)	32.4384	33.0639	32.5995	32.7006	0.859123	0.6893
		Day 14
				Ave	concentration of DNA	Ave [DNA] DMSO					Mann Whitney test
803 (DMSO)	27.5686	27.5048	27.8147	27.6294	1.89047	1.68272					P value	0.0286
803 (DMSO)	31.49	31.31		31.4	1.12363						Exact or approximate P value?	Exact
803 (DMSO)	26.94	26.78	27.05	26.9233	2.03406						P value summary	*
											Significantly different (P < 0.05)?	Yes
803 (DHA)	34.47	34.22	34.14	34.2767	0.538597	0.320075
803 (DHA)	34.73	34.3	34.82	34.6167	0.46945	0.278983
803 (DHA)	34.21	34.07		34.14	0.566391	0.336593
803 (DHA)	35.3281	34.2417	34.5208	34.6968	0.453144	0.269293
		Day 16
				Ave	concentration of DNA	Ave [DNA] DMSO					Mann Whitney test
803 (DMSO)	30.57	30.56	30.84	30.6567	1.2748	0.884602					P value	0.0286
803 (DMSO)	33.1	32.71	33.45	33.0867	0.780609						Exact or approximate P value?	Exact
803 (DMSO)	34.3215	33.6335	33.9929	33.9826	0.598395						P value summary	*
											Significantly different (P < 0.05)?	Yes
803 (DHA)	34.5784	34.4835	34.0593	34.3737	0.518856	0.586541
803 (DHA)	34.0687	34.2232	34.3801	34.224	0.549309	0.620967
803 (DHA)	34.0593	33.71		33.8846	0.618326	0.698987
803 (DHA)	34.3999	35.14	34.0983	34.5461	0.483805	0.546917
803 (DHA)	34.3554	35.3913	35.0868	34.9445	0.402785	0.455329
803 (DHA)	34.3792	35.0469	35.0185	34.8149	0.42914	0.485122
		Day 18
				Ave	concentration of DNA	Ave [DNA] DMSO					Mann Whitney test
803 (DMSO)	34.4787	34.3014	34.4856	34.4219	0.509065	0.560103					P value	0.35
803 (DMSO)	34.0321	34.0843	34.0239	34.0468	0.585352						Exact or approximate P value?	Exact
803 (DMSO)	33.7531	34.1644	34.2148	34.0441	0.585891						P value summary	ns
											Significantly different (P < 0.05)?	No
803 (DHA)		34.3653	33.6638	34.0145	0.591905	1.05678
803 (DHA)	34.5733	34.5992	34.3614	34.5113	0.490878	0.876408
803 (DHA)	34.435	34.0404		34.2377	0.546522	0.975752
		Day 21
				Ave	concentration of DNA	Ave [DNA] DMSO					Mann Whitney test
803 (DMSO)	30.57	30.56	30.84	30.6567	1.2748	1.36316					P value	0.05
803 (DMSO)	33.1	32.71	33.45	33.0867	0.780609						Exact or approximate P value?	Exact
803 (DMSO)	26.94	26.78	27.05	26.9233	2.03406						P value summary	*
											Significantly different (P < 0.05)?	No
803 (DHA)	33.3155	33.3723	33.4492	33.379	0.721161	0.529037
803 (DHA)	33.7524	33.6141	33.6548	33.6737	0.661217	0.485063
803 (DHA)	33.4492	33.6548		33.552	0.685979	0.503228
803 (DHA)	33.7825	33.4136	33.1841	33.46	0.704674	0.516942
803 (DHA)	34.2854	34.1238	33.8737	34.0943	0.575688	0.42232
803 (DHA)	33.1061	33.5754	33.2152	33.2989	0.73744	0.540979
		Day 23
				Ave	concentration of DNA	Ave [DNA] DMSO					Mann Whitney test
803 (DMSO)	34.8778	34.3922	34.1601	34.4767	0.497917	0.548774					P value	0.1
803 (DMSO)	33.9104	34.0746	34.1463	34.0437	0.585967						Exact or approximate P value?	Exact
803 (DMSO)	34.5198	34.0195	33.9391	34.1594	0.562438						P value summary	ns
											Significantly different (P < 0.05)?	No
803 (DHA)	34.4079	34.4274	33.1774	34.0042	0.594002	1.08242
803 (DHA)	33.3928	33.6294	34.0551	33.6924	0.657413	1.19797
803 (DHA)	34.5647	34.7941	34.9654	34.7747	0.437306	0.796878

## Sheet: Fig. 4B
qRT-PCR data and analyses for relative sbp1 transcript levels in 4DP recrudescence assays of P. falciparum 803 parasites (700 nM DHA; three independent replicates)
gDNA dilution for std curve
Primer_dilution	Cq values	Cq values	Ave_Cq	DNA_ conc		actual_DNA_ conc	Ave_Cq
803_sbp1_1	23.0591	22.5538	22.8065	5		5	22.81
803_sbp1_2	24.0575	24.54	24.2988	2.5		2.5	24.3
803_sbp1_3	30.6052	30.7744	30.6898	1.25		1.25	30.69
803_sbp1_4	32.4068	32.5389	32.4729	0.63		0.63	32.47
803_sbp1_5	33.2401	33.6055	33.4228	0.31		0.31	33.42
803_sbp1_6	34.1636	34.5047	34.3342	0.16		0.16	34.33
803_sbp1_7	34.9943	36.0369	35.5156	0.08		0.08	35.52
803_sbp1_8	35.1804	35.753	35.4667	0.04		0.04	35.47
					35.402	-4.3489
		Day_0	Pretreatment samples
				Ave	concentration of DNA	Ave [DNA] DMSO
803 (DMSO)	28.4941	29.57	29.525	29.394	1.3815	1.33177
803 (DMSO)	28.6571	28.4941	28.6571	28.1122	1.67624
803 (DMSO)	31.2411	31.2375	31.495	31.3245	0.937587
803 (DMSO)	30.1239	28.4639	30.0308	29.5395	1.34803	1.01221
803 (DMSO)	29.303	28.581	29.0202	28.9681	1.47944	1.11088
803 (DMSO)	30.3383	30.3292	30.2494	30.3056	1.17188	0.879935
		Day 2
				Ave	concentration of DNA	Ave [DNA] DMSO					Mann Whitney test
803 (DMSO)	32.8746	33.1869	33.0964	33.0526	0.540223	1.13771					P value	0.0286
803 (DMSO)	33.3213	31.6722	32.0159	32.3364	0.704902						Exact or approximate P value?	Exact
803 (DMSO)	26.0936	25.9345	25.8926	25.9736	2.168						P value summary	*
											Significantly different (P < 0.05)?	Yes
803 (DHA)	25.89	25.8536	25.7061	25.8166	2.2041	1.93732
803 (DHA)	33.32	31.67	32.02	32.3367	0.704853	0.619538
803 (DHA)	26.4031	26.3002	26.1046	26.2693	2.1	1.84582
803 (DHA)	26.1	26.2191	26.1887	26.1693	2.12301	1.86604
803 (DHA)	26.5023	26.4461	26.273	26.4071	2.06831	1.81796
		Day 4
				Ave	concentration of DNA	Ave [DNA] DMSO					Mann Whitney test
803 (DMSO)	31.5346	31.4015	31.6231	31.5197	0.892699	1.25776					P value	0.0571
803 (DMSO)	25.7189	25.6223	25.4181	25.5864	2.25702						Exact or approximate P value?	Exact
803 (DMSO)	32.5333	32.5333	33.0041	32.6903	0.623546						P value summary	ns
											Significantly different (P < 0.05)?	No
803 (DHA)	27.52	27.51	27.45	27.4933	1.81854	1.44586
803 (DHA)	27.49	27.45		27.47	1.82391	1.45013
803 (DHA)	27.7312	27.7519	27.3497	27.611	1.7915	1.42436
803 (DHA)	27.9578	27.7256	27.9609	27.8814	1.7293	1.37491
803 (DHA)	27.3568	27.7815	27.6861	27.6081	1.79214	1.42488
		Day 7
				Ave	concentration of DNA	Ave [DNA] DMSO					Mann Whitney test
803 (DMSO)	28.5989	28.5891	28.5314	28.5732	1.57024	1.59711					P value	0.05
803 (DMSO)	29.83	29.3249	29.6659	29.6069	1.33253						Exact or approximate P value?	Exact
803 (DMSO)	27.0719	27.3476	27.147	27.1889	1.88856						P value summary	*
											Significantly different (P < 0.05)?	No
803 (DHA)	29.44	29.69	29.61	29.58	1.33873	0.838219
803 (DHA)	29.58	29.44	29.6	29.54	1.34793	0.843978
803 (DHA)	30.16	30.33	30.27	30.2533	1.1839	0.741276
		Day 9
				Ave	concentration of DNA	Ave [DNA] DMSO					Mann Whitney test
803 (DMSO)	30.3088	30.0644	29.795	30.0561	1.22926	1.21633					P value	0.0286
803 (DMSO)	30.075	30.1644	30.2662	30.1685	1.20341						Exact or approximate P value?	Exact
803 (DMSO)	29.272	29.1944	29.0768	29.1811	1.43046						P value summary	*
											Significantly different (P < 0.05)?	Yes
803 (DHA)	31.41	31.59	31.49	31.4967	0.898005	0.738289
803 (DHA)	32.37	32.92	33.13	32.8067	0.596779	0.490638
803 (DHA)	31.49	32.8		32.145	0.748925	0.615724
803 (DHA)	30.8879	30.6832	30.7962	30.7891	1.0607	0.87205
		Day 11
				Ave	concentration of DNA	Ave [DNA] DMSO					Mann Whitney test
803 (DMSO)	33.1123	31.9009	31.9951	32.3361	0.704988	1.36968					P value	0.0286
803 (DMSO)	27.882	27.4842	27.1691	27.5117	1.81431						Exact or approximate P value?	Exact
803 (DMSO)	28.3311		28.6458	28.4884	1.58973						P value summary	*
											Significantly different (P < 0.05)?	Yes
803 (DHA)	30.91	30.2	29.59	30.2333	1.1885	0.867723
803 (DHA)	33.2693	33.0355	32.8737	33.0595	0.538639	0.39326
803 (DHA)	32.87	33.05		32.96	0.561521	0.409966
803 (DHA)	30.4449	30.6784	30.2851	30.4695	1.1342	0.828082
		Day 14
				Ave	concentration of DNA	Ave [DNA] DMSO					Mann Whitney test
803 (DMSO)	28.951	28.6259	28.2283	28.6018	1.56367	1.38365					P value	0.03
803 (DMSO)	29.4129	29.9641		29.6885	1.31379						Exact or approximate P value?	Exact
803 (DMSO)	29.5332	29.82	30.2378	29.8636	1.27351						P value summary	*
											Significantly different (P < 0.05)?	No
803 (DHA)	33.0383	32.7752	32.8451	32.8862	0.578494	0.418091
803 (DHA)	32.7007	32.1707	32.2532	32.3748	0.696073	0.503069
803 (DHA)	33.0452	33.3108	33.0559	33.1373	0.520752	0.37636
		Day 16
				Ave	concentration of DNA	Ave [DNA] DMSO					Mann Whitney test
803 (DMSO)	27.6571	27.6117	27.7665	27.6784	1.77598	1.93729					P value	0.0571
803 (DMSO)	29.6334	29.8988	29.7672	29.7665	1.29585						Exact or approximate P value?	Exact
803 (DMSO)	24.6306	26.0075	25.7327	25.4569	2.2868						P value summary	ns
803 (DMSO)	24.7589	25.1265	25.1321	25.0058	2.39053						Significantly different (P < 0.05)?	No
803 (DHA)	29.8361	29.5933	29.5535	29.661	1.32011	0.681423
803 (DHA)	29.7158	29.8521	29.894	29.8206	1.2834	0.662471
803 (DHA)	29.5535	29.67		29.6118	1.33142	0.687261
803 (DHA)	27.16	26.92	27.06	27.0467	1.92125	0.991721
803 (DHA)	27.2257	26.9676	27.0471	27.0802	1.91355	0.987746
803 (DHA)	27.1908	27.4054	27.0244	27.2069	1.88442	0.972708
803 (DHA)	27.0833	27.4273	27.0941	27.2015	1.88564	0.973339
		Day 18
				Ave	concentration of DNA	Ave [DNA] DMSO					Mann Whitney test
803 (DMSO)	28.8828	29.181	29.2941	29.1193	1.44467	1.67012					P value	0.35
803 (DMSO)	27.3125	27.3345	27.062	27.2363	1.87764						Exact or approximate P value?	Exact
803 (DMSO)	28.0943	27.863	28.2253	28.0609	1.68804						P value summary	ns
											Significantly different (P < 0.05)?	No
803 (DHA)	28.74	28.85	28.55	28.7133	1.53801	0.9209
803 (DHA)	28.67	28.75	28.97	28.7967	1.51885	0.909427
803 (DHA)	28.42	28.1	28.19	28.2367	1.64762	0.986528
		Day 21
				Ave	concentration of DNA	Ave [DNA] DMSO					Mann Whitney test
803 (DMSO)	29.5534	29.6712	29.7494	29.658	1.3208	2.07244					P value	0.5
803 (DMSO)	24.5535	25.0617	24.5692	24.7281	2.45439						Exact or approximate P value?	Exact
803 (DMSO)	24.5137	24.9009	24.9294	24.7814	2.44214						P value summary	ns
											Significantly different (P < 0.05)?	No
803 (DHA)	26.0144	26.1557	26.0286	26.0662	2.14669	1.03583
803 (DHA)	25.9774	26.096	26.4244	26.1659	2.12378	1.02477
803 (DHA)	26.0286	26.17		26.0993	2.13909	1.03216
803 (DHA)	29.4283	29.3892	29.3443	29.3873	1.38305	0.667351
		Day 23
				Ave	concentration of DNA	Ave [DNA] DMSO					Mann Whitney test
803 (DMSO)	28.461	28.4336	28.439	28.4445	1.59982	1.58651					P value	0.2571
803 (DMSO)	29.6553	29.9264	30.1464	29.9094	1.26299						Exact or approximate P value?	Exact
803 (DMSO)	27.1644	27.1601	27.1355	27.1533	1.89672						P value summary	ns
											Significantly different (P < 0.05)?	No
803 (DHA)	26.0144	26.1557	26.0286	26.0662	2.14669	1.35309
803 (DHA)	25.9774	26.096	26.4244	26.1659	2.12378	1.33865
803 (DHA)	26.0286	26.17		26.0993	2.13909	1.3483
803 (DHA)	26.6963	26.6174	26.4582	26.5906	2.02612	1.27709
803 (DHA)	27.5477	27.6377	27.4245	27.5366	1.80859	1.13998
803 (DHA)	27.1644	27.1601	27.1355	27.1533	1.89672	1.19553

## Sheet: Fig. S5A
qRT-PCR data and analysis of relative acc transcript levels in P. falciparum 803 parasites after a single 6 h 700 nM DHA exposure (three independent replicates)
					acc_6h
	RG (seryl_tRNA)				GOI (acc)
Sample	Cq1	Cq2	Cq3	Ave.C	Cq1	Cq2	Cq3	Ave.Cq	ΔCq	Ave.ΔCq	ΔΔCq	2^(-ΔΔCq)		Mann Whitney test
803 (DMSO)	23.34	23.29		23.315	27.34	27.1		27.22	3.905	3.905	0	1		P value	0.0078
803 (DHA)	24.75	24.56		24.655	26.34	26.59		26.465	1.81		-2.095	4.27226		Exact or approximate P value?	Exact
														P value summary	**
	RG (seryl_tRNA)				GOI (acc)									Significantly different (P < 0.05)?	Yes
Sample	Cq1	Cq2	Cq3	Ave.C	Cq1	Cq2	Cq3	Ave.Cq	ΔCq	Ave.ΔCq	ΔΔCq	2^(-ΔΔCq)
803 (DMSO)	25.75	25.92		25.835	25.63	25.85	25.55	25.6767	-0.158333	-0.158333	0
803 (DHA)	24.9	25.43	24.49	24.94	24.36	24.45	24.13	24.3133	-0.626667		-0.468333	1.38351
	RG (LDH)				GOI (acc)
Sample	Cq1	Cq2		Ave.C	Cq1	Cq2	Cq3	Ave.Cq	ΔCq	Ave.ΔCq	ΔΔCq	2^(-ΔΔCq)
803 (DMSO)	22.44	22.69		22.565	26.85	24.96	25.15	25.6533	3.08833	3.08833	0
803 (DHA)	22.3	22.29	23.07	22.5533	23.39	23.67	23.89	23.65	1.09667		-1.99167	3.97696
	RG (LDH)				GOI (acc)
Sample	Cq1	Cq2		Ave.C	Cq1	Cq2	Cq3	Ave.Cq	ΔCq	Ave.ΔCq	ΔΔCq	2^(-ΔΔCq)
803 (DMSO)	20.56	20.26	20.18	20.3333	22.34	25.18	24.88	24.1333	3.8	3.8	0
803 (DHA)	22.73	23.33	23.91	23.3233	26.76	25.67	26.74	26.39	3.06667		-0.733333	1.66248
	RG (LDH)				GOI (acc)
Sample	Cq1	Cq2		Ave.C	Cq1	Cq2	Cq3	Ave.Cq	ΔCq	Ave.ΔCq	ΔΔCq	2^(-ΔΔCq)
803 (DMSO)	22.44	22.69		22.565	25.63	25.85	25.55	25.6767	3.11167	3.11167	0
803 (DHA)	22.3	22.29	23.07	22.5533	23.65	24.39	24.1	24.0467	1.49333		-1.61833	3.0702
					acc_48h
	RG (seryl_tRNA)				GOI (acc)									Mann Whitney test
Sample	Cq1	Cq2	Cq3	Ave.Cq	Cq1	Cq2	Cq3	Ave.Cq	ΔCq	Ave.ΔCq	ΔΔCq	2^(-ΔΔCq)		P value	0.0079
803 (DMSO)	20.55	20.52		20.535	24.8	24.48		24.64	4.105	4.105	0	1		Exact or approximate P value?	Exact
803 (DHA)	26.61	26.74		26.675	28.79	28.72		28.755	2.08		-2.025	4.06992		P value summary	**
														Significantly different (P < 0.05)?	Yes
	RG (seryl_tRNA)				GOI (acc)
Sample	Cq1	Cq2	Cq3	Ave.Cq	Cq1	Cq2	Cq3	Ave.Cq	ΔCq	Ave.ΔCq	ΔΔCq	2^(-ΔΔCq)
803 (DMSO)	22.78	23	22.8	22.86	26.81	27.08	26.79	26.8933	4.03333	4.03333	0	1
803 (DHA)	29.24	29.29	28.93	29.1533	30.74	31.4	30.92	31.02	1.86667		-2.16667	4.48985
	RG (LDH)				GOI (acc)
Sample	Cq1	Cq2	Cq3	Ave.Cq	Cq1	Cq2	Cq3	Ave.Cq	ΔCq	Ave.ΔCq	ΔΔCq	2^(-ΔΔCq)
803 (DMSO)	18.77	18.96	18.75	18.8267	26.81	27.08	26.79	26.8933	8.06667	8.06667	0	1
803 (DHA)	24.68	25.17	24.83	24.8933	30.78	30.93	31.41	31.04	6.14667		-1.92	3.78423
	RG (LDH)				GOI (acc)
Sample	Cq1	Cq2	Cq3	Ave.Cq	Cq1	Cq2	Cq3	Ave.Cq	ΔCq	Ave.ΔCq	ΔΔCq	2^(-ΔΔCq)
803 (DMSO)	22.42	21.24	21.89	21.85	25.76	25.74	26.2	25.9	4.05	4.05	0	1
803 (DHA)	24.1	24.16	24.23	24.1633	25.4	25.9	25.21	25.5033	1.34		-2.71	6.54322
	RG (LDH)				GOI (acc)
Sample	Cq1	Cq2	Cq3	Ave.Cq	Cq1	Cq2	Cq3	Ave.Cq	ΔCq	Ave.ΔCq	ΔΔCq	2^(-ΔΔCq)
803 (DMSO)	18.77	18.96	18.75	18.8267	26.94	26.78	27.05	26.9233	8.09667	8.09667	0	1
803 (DHA)	24.68	25.17	24.83	24.8933	30.45	30.59	30.52	30.52	5.62667		-2.47	5.54044
KEY
RG = Reference gene
GOI = Gene of Interest
acc = acetylCoA carboxylase
LDH = Lactate dehydrogenase

## Sheet: Fig. S5B
qRT-PCR data and analysis of relative sbp1 transcript levels in P. falciparum 803 parasites after a single 6 h 700 nM DHA exposure (three independent replicates)
					sbp1_6h
	RG (seryl_tRNA)				GOI (sbp1)									Mann Whitney test
Sample	Cq1	Cq2	Cq3	Ave.Cq	Cq1	Cq2	Cq3	Ave.Cq	ΔCq	Ave.ΔCq	ΔΔCq	2^(-ΔΔCq)		P value	0.1
803 (DMSO)	23.34	23.29		23.315	20.13	19.6		19.865	-3.45	-3.45	0	1		Exact or approximate P value?	Exact
803 (DHA)	24.75	24.56		24.655	20.55	20.54		20.545	-4.11		-0.66	1.58008		P value summary	ns
														Significantly different (P < 0.05)?	No
	RG (seryl_tRNA)				GOI (sbp1)
Sample	Cq1	Cq2	Cq3	Ave.Cq	Cq1	Cq2	Cq3	Ave.Cq	ΔCq	Ave.ΔCq	ΔΔCq	2^(-ΔΔCq)
803 (DMSO)	25.75	25.92		25.835	23.94	23.85	23.32	23.7033	-2.13167	-2.13167	0	1
803 (DHA)	24.9	25.43	24.49	24.94	22.41	21.8	22.02	22.0767	-2.86333		-0.731667	1.66056
	RG (seryl_tRNA)				GOI (sbp1)
Sample	Cq1	Cq2	Cq3	Ave.Cq	Cq1	Cq2	Cq3	Ave.Cq	ΔCq	Ave.ΔCq	ΔΔCq	2^(-ΔΔCq)
803 (DMSO)	22.44	22.69		22.565	23.72	23.94	23.69	23.7833	1.21833	1.21833	0	1
803 (DHA)	22.3	22.29	23.07	22.5533	22.74	22.45	21.28	22.1567	-0.396667		-1.615	3.06312
					sbp1_48h
	RG (seryl_tRNA)				GOI (sbp1)									Mann Whitney test
Sample	Cq1	Cq2	Cq3	Ave.Cq	Cq1	Cq2	Cq3	Ave.Cq	ΔCq	Ave.ΔCq	ΔΔCq	2^(-ΔΔCq)		P value	0.1
803 (DMSO)	20.55	20.52		20.535	16.7	16.8		16.75	-3.785	-3.785	0	1		Exact or approximate P value?	Exact
803 (DHA)	26.61	26.74		26.675	22.25	22.26		22.255	-4.42		-0.635	1.55294		P value summary	ns
														Significantly different (P < 0.05)?	No
	RG (seryl_tRNA)				GOI (sbp1)
Sample	Cq1	Cq2	Cq3	Ave.Cq	Cq1	Cq2	Cq3	Ave.Cq	ΔCq	Ave.ΔCq	ΔΔCq	2^(-ΔΔCq)
803 (DMSO)	22.42	21.24	21.89	21.85	24.72	25.27	24.82	24.9367	3.08667	3.08667	0	1
803 (DHA)	24.1	24.16	24.23	24.1633	26.34	25.92	25.96	26.0733	1.91		-1.17667	2.26054
	RG (seryl_tRNA)				GOI (sbp1)
Sample	Cq1	Cq2	Cq3	Ave.Cq	Cq1	Cq2	Cq3	Ave.Cq	ΔCq	Ave.ΔCq	ΔΔCq	2^(-ΔΔCq)
803 (DMSO)	26.49	27.54	26.83	26.9533	25.72	25.34	25.43	25.4967	-1.45667	-1.45667	0	1
803 (DHA)	27.78	27.95	27.66	27.7967	25.34	25.58	25.25	25.39	-2.40667		-0.95	1.93187
KEY
RG = Reference gene
GOI = Gene of Interest
sbp1 = skeleton binding protein 1
